# Supplementary material for: Diagnostic Evaluation of an Increased Risk of Developing Small Intestinal Bacterial Overgrowth Associated with Glucagon-like Peptide-1 (GLP-1) Receptor Agonists and Dual GLP-1/GIP Receptor Agonists: A Global Retrospective Multicenter Cohort Analysis
Source: Diagnostics (Basel). 2025 Sep 7;15(17):2264. doi: 10.3390/diagnostics15172264 (PMC12427755; doi:10.3390/diagnostics15172264)
Supplement: Supplementary file 1 [file diagnostics-15-02264-s001.zip]

Archive with 1 entries (1 files):
- diagnostics-3796857-supplementary.pdf
